# Supplementary material for: Rice Cinnamoyl CoA Reductase-like Gene OsCCR14 Involved in Heat Stress via Regulation Lignin and Flavonoid Accumulation
Source: Plants (Basel). 2025 Nov 28;14(23):3626. doi: 10.3390/plants14233626 (PMC12693918; doi:10.3390/plants14233626)
Supplement: Supplementary file 1 [file plants-14-03626-s001.zip]

Archive with 1 entries (1 files):
- plants-3994632-supplementary.xlsx
