# Supplementary material for: Rice Cinnamoyl CoA Reductase-like Gene OsCCR14 Involved in Heat Stress via Regulation Lignin and Flavonoid Accumulation
Source: Plants (Basel). 2025 Nov 28;14(23):3626. doi: 10.3390/plants14233626 (PMC12693918; doi:10.3390/plants14233626)
Supplement: Supplementary file 1 [file plants-14-03626-s001.zip › plants-3994632-supplementary.xlsx]

## Sheet: Sheet1
Supplemental Table S1. PCR primer sequences used for this research.
Name	DNA sequence (5' to 3')	Purpose
PFRB4-F	TGCAGGTTCTCTCCAAAT	genotyping PCR
04Z11IV01-S	GCCTTTGGCTTTGGACTT	genotyping PCR
04Z11IV01-AS	TAAATGGCAGAGGGGAAC	genotyping PCR
04Z11IV02-R	ATCTCGGCATCAAAC	genotyping PCR
ccr14-edit-F	ATACTCCCTCTGTCCC	genotyping PCR
ccr14-edit-R	ATCTCGGCATCAAAC	genotyping PCR
RT-PCR-CCR14-F	GGCCATCTGAGCGGTACTTA	RT-RCR/qRT-PCR
RT-PCR-CCR14-R	GCAAGTGTCTCCTCCCGTTT	RT-RCR/qRT-PCR
CCR14 CDS BamHI For	CGCGGATCCATGCCGGACGAGACAACT	35S:OsCCR14/35S:OsCCR14-cGFP
CCR14 CDS EcoRV Rev	TTTGATATCCACGAGGAAGGGTGGTG	35S:OsCCR14/35S:OsCCR14-cGFP
Tubulin- RT-F	TACCGTGCCCTTACTGTTCC	RT-RCR/qRT-PCR
Tubulin-RT-R	CGGTGGAATGTCACAGACAC	RT-RCR/qRT-PCR
18S rRNA-RT-For	AAACGGCTACCACATCCAAG	RT-RCR/qRT-PCR
18S rRNA-RT-Rev	CCTCCAATGGAATCCTCGTTA	RT-RCR/qRT-PCR
